# Supplementary material for: Motor Capabilities and Body Composition in Health vs. Non-Health University Students: A Pilot Study
Source: Life (Basel). 2025 Sep 24;15(10):1504. doi: 10.3390/life15101504 (PMC12565337; doi:10.3390/life15101504)
Supplement: Supplementary file 1 [file life-15-01504-s001.zip]

Archive with 1 entries (1 files):
- life-3735221-supplementary.pdf
